# Supplementary material for: Comparative Proteomic Analysis of Two Barley Cultivars (Hordeum vulgare L.) with Contrasting Grain Protein Content
Source: Front Plant Sci. 2016 Apr 25;7:542. doi: 10.3389/fpls.2016.00542 (PMC4843811; doi:10.3389/fpls.2016.00542)
Supplement: Supplementary file 4 [file Table_1.XLS]

## Sheet: Sheet1
Table S1. Primers were used in this study.
Protien IDa	Gene IDb	Gene name	Forward primer (5'-3')	Reverse primer (5'-3')	Fragement length (bp)
gi|24496452	AK356840	Actin	GGTCCATCCTAGCCTCACTC	GATAACAGCAGTGGAGCGCT	129	GGTCCATCCTAGCCTCACTCAGCACTTTCCAACAGATGTGGATATCCAAGGATGAGTACGACGAGTCTGGCCCAGCGATCGTCCACAGGAAGTGCTTCTGATCTCCACGAGCGCTCCACTGCTGTTATC
gi|27464770	AK357143	Small subunit of ADP-glucose pyrophosphorylase	GACGCCTTAATTCCTAGCGG	ACTGTTTTGTTCTTCCCGCC	175	GACGCCTTAATTCCTAGCGGGACAGTCATATAGATGCAGCCGTCATCGCCATGTATATAAGTGAGGTTGGCTTGCAGAATTACCGTGACCTCCAATGCATCCATGACTGGTTTCCCATGCAGCAAGTTCACCAATCTCTGCATGGAAGTGTCGTCGGCGGGAAGAACAAAACAGT
gi|326493636	AK354060	Enolase	GGGCGTGTCTCTTAACTTGC	CGCTCACCACAAAGACCAAA	139	GGGCGTGTCTCTTAACTTGCTGAATGAACTATGGTTGAAGTTGTTAGGACTTGTCGAGCAATAATGAACCGCATGTTGCTGTGAACTGGACGGATATGTACCCCCAAACTTGCTCCAATTTTGGTCTTTGTGGTGAGCG
gi|123970	AK250356	Alpha-amylase inhibitor BDAI-1	CTGCTACTGGTCAGCGTCTA	TTATTCATCTTGTGCGCGCA	95	CTGCTACTGGTCAGCGTCTACGGACACCTAGTCAAGCGATTATTATGCTTTTTAATAATTTGTGTGGTGTGTGTGTGCGCGCACAAGATGAATAA
Note: a)Protein ID against the NCBI database; b) Gene ID IPK database (http://webblast.ipk-gatersleben.de/barley/viroblast.php)
