# Supplementary material for: Comparative Proteomic Analysis of Two Barley Cultivars (Hordeum vulgare L.) with Contrasting Grain Protein Content
Source: Front Plant Sci. 2016 Apr 25;7:542. doi: 10.3389/fpls.2016.00542 (PMC4843811; doi:10.3389/fpls.2016.00542)
Supplement: Supplementary file 5 [file Table_2.XLSX]

## Sheet: Sheet1
Table S2. Peptide information of differentially expressed proteins identified by tandem mass spectrometry.
Spot No.	Protein IDa	Protein Name	Protein Fold Changeb	Expression Patternc	Species	Experimental Mr(Da)/pI	CalculatedMr(Da)/pI	Matched Peptides	Protein Score (MS/MS)	Peptides Squence	Peptide Score	Mr(expt) (Da)	Mr(calc) (Da)	Mass error (Da)
Cell
Spot 226	gi|326488133	Actin	∞	SEN	Hordeum vulgare	42189/5.48	41849/5.23	3	129	R.AVFPSIVGRPR.H	10	1197.6425	1197.6982	-0.0557
										K.LAYVALDYEQELETAR.T	103	1882.8521	1882.9312	-0.0791
										K.DLYGNVVLSGGSTMFPGIADR.M	16	2167.9661	2168.0572	-0.0911
Spot 228	gi|297613620	Predicted protein	∞	SEN	Oryza sativa	27691/6.92	27303/4.93	2	109	K.SYELPDGQVITIGAER.F	58	1746.7862	1746.8788	-0.0926
										K.YPIEHGIVNNWDDMEK.I	51	1959.72	1959.78	-0.061
Development
Spot 229	gi|326531218	Rab28	∞	SEY	Hordeum vulgare	31690/6.41	30439/5.23	4	242	R.SDAAAIQAAEVR.A	59	1200.6540	1200.6098	0.0441
										K.LVADKEAEADDAAR.V	80	1472.7673	1472.7107	0.0566
										K.ITIGEALEAAGYSAGGRPVER.S	64	2116.1600	2116.0912	0.0687
										R.RPSSDQAQAGGGGGQGQGQGGGAVR.Y	39	2239.1143	2239.0439	0.0704
Spot 12	gi|167004	Globulin	2.02	Up-regulated	Hordeum vulgare	20412/5.45	72551/6.80	4	413	R.EVQEVFR.A	49	905.4828	905.4607	0.0222
										K.LGSPAQELTFGRPAR.E	81	1598.8890	1598.8529	0.0361
										R.AQDQDEGFVAGPEQQSR.E	171	1860.8798	1860.8238	0.0560
										R.GSESESEEEEEQQRYETVR.A	112	2300.0225	2299.9676	0.0549
Spot 30	gi|167004	Globulin	1.7	Up-regulated	Hordeum vulgare	22147/5.72	72551/6.81	3	220	R.EVQEVFR.A	42	905.4620	905.4607	0.0013
										K.LGSPAQELTFGRPAR.E	45	1598.8646	1598.8529	0.0117
										R.AQDQDEGFVAGPEQQSR.E	133	1860.8582	1860.8238	0.0344
Spot 219	gi|167004	Globulin	∞	SEN	Hordeum vulgare	20386/5.23	72551/6.80	2	201	K.LGSPAQELTFGRPAR.E	74	1598.7914	1598.8529	-0.0614
										R.AQDQDEGFVAGPEQQSR.E	126	1860.7602	1860.8238	-0.0637
Spot 220	gi|167004	Globulin	∞	SEN	Hordeum vulgare	20380/4.72	72551/6.80	2	138	K.LGSPAQELTFGRPAR.E	49	1598.8539	1598.8529	0.0011
										R.AQDQDEGFVAGPEQQSR.E	89	1860.8271	1860.8238	0.0032
Glycolysis
Spot 198	gi|326490934	Enolase	2.11	Up-regulated	Hordeum vulgare	42163/5.56	48601/5.39	4	166	K.FRAPVEPY.-	32	977.4452	977.4971	-0.0519
										R.AAVPSGASTGVYEALELR.D	62	1789.8260	1789.9210	-0.0950
										K.LAMQEFMILPTGAASFK.E + 2 Oxidation (M)	15	1885.7980	1885.9318	-0.1338
										R.GNPTVEVDVCCSDGTFAR.A	57	1982.7378	1982.8463	-0.1084
Spot 274	gi|326493636	Enolase	∞	SEY	Hordeum vulgare	52435/5.31	48427/5.39	3	75	K.FRAPVEPY.-	32	977.4632	977.4971	-0.0338
										R.AAVPSGASTGVYEALELR.D	40	1789.8691	1789.9210	-0.0519
										R.AAVPSGASTGVYEALELRDGGSDYLGK.G	3	2682.2222	2682.3137	-0.0915
Protein degradation and posttranslational modification
Spot 5	gi|1310677	Serpin-Z4	2.07	Down-regulated	Hordeum vulgare	40675/5.81	43307/5.61	11	757	R.LSIAHQTR.F	44	924.5508	924.5141	0.0367
										K.LVLGNALYFK.G	102	1136.6753	1136.6594	0.0160
										K.QTVEVGRFQLPK.F	26	1400.8139	1400.7776	0.0363
										K.ISYQFEASSLLR.A	103	1412.7636	1412.7299	0.0336
										R.LSTEPEFIENHIPK.Q	72	1652.8580	1652.8410	0.0170
										K.FKISYQFEASSLLR.A	111	1687.9332	1687.8933	0.0398
										K.RLSTEPEFIENHIPK.Q	86	1808.9830	1808.9421	0.0409
										K.VDLVDFVANHPFLFLIR.E	24	2014.1438	2014.1040	0.0398
										K.TLEAVGQVNSWVEQVTTGLIK.Q	66	2271.2266	2271.2111	0.0155
										K.ELNALAEQVVQFVLANESSTGGPR.I	26	2528.3372	2528.2871	0.0501
										R.AAGNVAFSPLSLHVALSLITAGAGGATR.D	99	2621.4786	2621.4289	0.0496
Spot 75	gi|1310677	Serpin-Z4	4.01	Down-regulated	Hordeum vulgare	37625/6.24	43307/5.61	6	340	K.ISYQFEASSLLR.A	78	1412.6857	1412.7299	-0.0442
										K.FKISYQFEASSLLR.A	104	1687.8403	1687.8933	-0.0531
										K.RLSTEPEFIENHIPK.Q	22	1808.8903	1808.9421	-0.0518
										R.LSTEPEFIENHIPKQTVEVGR.F	91	2422.1749	2422.2492	-0.0744
										K.ELNALAEQVVQFVLANESSTGGPR.I	25	2528.2066	2528.2871	-0.0805
										R.AAGNVAFSPLSLHVALSLITAGAGGATR.D	21	2621.3448	2621.4289	-0.0842
Spot 77	gi|1310677	Serpin-Z4	2.75	Up-regulated	Hordeum vulgare	38134/5.73	43307/5.61	3	208	R.VLVTGAAGQIGYALVPMIAR.G + Oxidation (M)	69	2015.1204	2015.1238	-0.0034
										R.ELVQDDEWLNGEFIATVQQR.G	139	2389.1509	2389.1550	-0.0041
										R.ELVQDDEWLNGEFIATVQQR.G + Oxidation (HW)	(117)	2405.1407	2405.1499	-0.0092
Spot 81	gi|1310677	Serpin-Z4	1.79	Up-regulated	Hordeum vulgare	40580/6.01	43307/5.61	6	241	K.ISYQFEASSLLR.A	30	1412.6640	1412.7299	-0.0660
										K.FKISYQFEASSLLR.A	90	1687.8240	1687.8933	-0.0693
										K.RLSTEPEFIENHIPK.Q	25	1808.8659	1808.9421	-0.0762
										R.LSTEPEFIENHIPKQTVEVGR.F	38	2422.1314	2422.2492	-0.1178
										K.ELNALAEQVVQFVLANESSTGGPR.I	55	2528.1614	2528.2871	-0.1256
										R.AAGNVAFSPLSLHVALSLITAGAGGATR.D	5	2621.2981	2621.4289	-0.1308
Spot 136	gi|1310677	Serpin-Z4	2.32	Down-regulated	Hordeum vulgare	40172/5.60	43307/5.61	7	334	R.LSIAHQTR.F	20	924.4837	924.5141	-0.0304
										K.ISYQFEASSLLR.A	98	1412.6739	1412.7299	-0.0561
										K.FKISYQFEASSLLR.A	127	1687.8282	1687.8933	-0.0652
										K.RLSTEPEFIENHIPK.Q	46	1808.8652	1808.9421	-0.0769
										R.LSTEPEFIENHIPKQTVEVGR.F	8	2422.1326	2422.2492	-0.1166
										K.ELNALAEQVVQFVLANESSTGGPR.I	22	2528.1719	2528.2871	-0.1151
										R.AAGNVAFSPLSLHVALSLITAGAGGATR.D	15	2621.3038	2621.4289	-0.1252
Spot 234	gi|1310677	Serpin-Z4	2.73	Up-regulated	Hordeum vulgare	36214/5.92	43307/5.61	6	354	K.ISYQFEASSLLR.A	72	1412.6417	1412.7299	-0.0883
										R.LSTEPEFIENHIPK.Q	50	1652.7214	1652.8410	-0.1196
										K.FKISYQFEASSLLR.A	91	1687.8024	1687.8933	-0.0909
										K.RLSTEPEFIENHIPK.Q	46	1808.8378	1808.9421	-0.1042
										K.ELNALAEQVVQFVLANESSTGGPR.I	47	2528.1658	2528.2871	-0.1212
										R.AAGNVAFSPLSLHVALSLITAGAGGATR.D	49	2621.3035	2621.4289	-0.1254
Spot 137	gi|75282567	Serpin-Z7	2.27	Down-regulated	Hordeum vulgare	40021/5.7	42851/5.45	5	395	K.LPYQHGGDNR.Q	57	1155.4488	1155.5421	-0.0933
										K.VLKLPYQHGGDNR.Q	77	1495.6739	1495.7896	-0.1157
										R.MDFVANHPFLFLIR.E + Oxidation (M)	30	1734.7691	1734.8916	-0.1225
										R.QFSMYILLPEAHDGLSR.L + Oxidation (M)	51	1991.8378	1991.9775	-0.1397
										K.NVTAGLIEEILPAGSIDNTTR.L	181	2183.0188	2183.1434	-0.1245
Spot 154	gi|75282567	Serpin-Z7	1.57	Up-regulated	Hordeum vulgare	39041/4.92	42851/5.45	6	261	R.LSIAHQTR.F	21	924.4651	924.5141	-0.0490
										K.LPYQHGGDNR.Q	62	1155.4537	1155.5421	-0.0885
										K.LSTEPDFLENR.I	45	1319.5451	1319.6357	-0.0906
										K.VLKLPYQHGGDNR.Q	71	1495.6792	1495.7896	-0.1103
										R.MDFVANHPFLFLIR.E + Oxidation (M)	14	1734.7553	1734.8916	-0.1363
										K.TFVEVDEEGTKAGAATGDVIVDR.S	49	2378.0135	2378.1602	-0.1467
Spot 225	gi|75282567	Serpin-Z7	∞	SEN	Hordeum vulgare	36300/5.60	42851/5.45	5	333	K.LPYQHGGDNR.Q	47	1155.5088	1155.5421	-0.0333
										K.VLKLPYQHGGDNR.Q	32	1495.7521	1495.7896	-0.0374
										R.QFSMYILLPEAHDGLSR.L	104	1975.9264	1975.9826	-0.0561
										R.QFSMYILLPEAHDGLSR.L + Deamidated (NQ); Oxidation (M)	(21)	1992.9136	1992.9615	-0.0479
										K.NVTAGLIEEILPAGSIDNTTR.L	151	2183.0748	2183.1434	-0.0686
Spot 235	gi|75282567	Serpin-Z7	∞	SEY	Hordeum vulgare	37205/5.42	42851/5.46	4	155	K.LPYQHGGDNR.Q	55	1155.4770	1155.5421	-0.0651
										K.LSTEPDFLENR.I	38	1319.5706	1319.6357	-0.0651
										K.VLKLPYQHGGDNR.Q	42	1495.7063	1495.7896	-0.0832
										K.NVTAGLIEEILPAGSIDNTTR.L	21	2183.0330	2183.1434	-0.1104
Spot 230	gi|326491885	Guanine nucleotide-binding protein subunit beta-like protein	∞	SEY	Hordeum vulgare	33456/6.90	36655/5.97	2	87	R.FSPNNFAPTIVSGSWDR.S	52	1893.8942	1893.9010	-0.0068
										R.GHNDVVTAIATPIDNSPFIVSSSR.D	34	2496.2603	2496.2609	-0.0006
Signalling
Spot 190	gi|22607	14-3-3 protein homologue	1.68	Up-regulated	Hordeum vulgare	34126/4.77	29361/4.83	2	63	K.SAQDIALADLPTTHPIR.L	33	1817.9755	1817.9635	0.0120
										R.GARPGFGGSVQERNAAWHGSTR.R	40	2298.33	2298.32	0.009
Spot 222	gi|2492487	14-3-3-like protein B	2.1	Down-regulated	Hordeum vulgare	34088/4.65	29787/4.67	2	122	K.AAQEIALAELPPTHPIR.L	79	1825.9498	1826.0050	-0.0552
										K.LAEQAERYEEMVEFMEK.V	43	2130.8948	2130.9601	-0.0653
Starch metabolism
Spot 163	gi|38349539	Beta-amylase 1	1.53	Down-regulated	Hordeum vulgare	62321/5.70	57883/5.65	8	398	K.LFGFTYLR.L	45	1015.4713	1015.5491	-0.0778
										R.YDPTAYNTILR.N	66	1325.5575	1325.6615	-0.1040
										R.DPYVDPMAPLPR.S + Oxidation (M)	23	1385.5357	1385.6649	-0.1292
										R.EGLNVACENALPR.Y	40	1441.6015	1441.6983	-0.0969
										R.SAVQMYADYMTSFR.E + 2 Oxidation (M)	6	1700.5693	1700.7174	-0.1482
										R.NARPHGINQSGPPEHK.L	25	1737.7431	1737.8659	-0.1228
										R.LSNQLVEGQNYVNFK.T	61	1751.7415	1751.8842	-0.1427
										R.NIEYLTLGVDNQPLFHGR.S	133	2084.9324	2085.0643	-0.1319
Spot 271	gi|27464770	Small subunit of ADP-glucose pyrophosphorylase	∞	SEY	Hordeum vulgare	42163/5.35	43861/4.91	4	170	K.KPVPDFSFYDR.S	43	1369.6213	1369.6667	-0.0454
										K.IYVLTQFNSASLNR.H	75	1624.8080	1624.8573	-0.0493
										K.IINVDDIQEASRESDGYFIK.S	18	2311.0557	2311.1332	-0.0775
										R.DNFPSANDFGSEVIPGATEIGMR.V	34	2423.0284	2423.1063	-0.0780
Stress
Spot 3	gi|585290	Alpha-amylase/trypsin inhibitor CMb	1.83	Up-regulated	Hordeum vulgare	17054/4.91	17199/5.77	8	398	R.EVQMDFVR.I	62	1022.5082	1022.4855	0.0227
										R.EVQMDFVR.I + Oxidation (M)	(36)	1038.4931	1038.4804	0.0127
										R.DYVEQQACR.I	65	1167.5231	1167.4979	0.0253
										R.IETPGPPYLAK.Q	55	1184.6481	1184.6441	0.0040
										K.SRPDQSGLMELPGCPR.E + Oxidation (M)	50	1814.8510	1814.8403	0.0107
										K.QQCCGELANIPQQCR.C	125	1860.8427	1860.8029	0.0398
										R.KSRPDQSGLMELPGCPR.E + Oxidation (M)	32	1942.9483	1942.9353	0.0130
										R.DYVEQQACRIETPGPPYLAK.Q	8	2334.1722	2334.1314	0.0408
Spot 4	gi|758343	CMd preprotein	1.72	Up-regulated	Hordeum vulgare	16256/4.75	17894/5.24	3	291	R.DYVLQQTCAVFTPGSK.L	58	1812.9114	1812.8717	0.0398
										R.LLVAPGQCNLATIHNVR.Y	123	1875.0806	1875.0149	0.0657
										K.LYCCQELAEIPQQCR.C	110	1966.9380	1966.8699	0.0681
Spot 218	gi|123970	Alpha-amylase inhibitor BDAI-1	∞	SEN	Hordeum vulgare	18374/5.20	17045/5.36	4	495	R.DCCQEVANISNEWCR.C	98	1939.7022	1939.7611	-0.0589
										R.SVYAALGVGGGPEEVFPGCQK.D	149	2120.9300	2121.0201	-0.0901
										K.LLVAGVPALCNVPIPNEAAGTR.G	163	2231.1380	2231.2096	-0.0716
										R.SVYAALGVGGGPEEVFPGCQKDVMK.L	85	2594.1529	2594.2509	-0.0980
Spot 118	gi|326497219	Heat shock cognate 70 kDa protein	2.23	Up-regulated	Hordeum vulgare	71675/5.13	72202/5.14	2	146	R.TTPSYVAFTDTER.L	62	1486.6221	1486.6940	-0.0719
										K.STAGDTHLGGEDFDNR.M	84	1690.6334	1690.7183	-0.0850
Spot 9	gi|326499406	Heat shock cognate 70 kDa protein	1.91	Down-regulated	Hordeum vulgare	70654/4.95	71629/5.09	2	138	R.TTPSYVAFTDTER.L	71	1486.7127	1486.6940	0.0187
										K.NAVVTVPAYFNDSQR.Q	67	1679.8459	1679.8267	0.0191
Spot 276	gi|1536911	17 kDa class I small heat shock protein		SEY	Hordeum vulgare	20653/5.68	16832/5.83			R.SIVPAFSGNSETAAFANAR.V	115	1908.8195	1908.9330	-0.1135
										R.SNAFDPFADLWADPFDTFR.S	45	2230.8724	2230.9960	-0.1236
Others
Spot 152	gi|326493416	Lactoylglutathione lyase	1.54	Up-regulated	Triticum aestivum	31.890/5.20	32811/5.34	4	156	K.ILRQPGPLPGLNTK.I	28	1502.9300	1502.8933	0.0367
										K.VVLVDYADFLKELH.-	90	1659.9097	1659.8872	0.0225
										K.YDIGAGFGHFAIANEDVYK.L	27	2086.0108	2085.9796	0.0312
										K.GGSTVIAFAQDPDGYLFELIQR.G	12	2396.2256	2396.2012	0.0244
Spot 246	gi|326492854	ATP synthase beta subunit	∞	SEY	Hordeum vulgare	48524/5.51	59434/5.85	11	413	K.VVDLLAPYQR.G	66	1172.6263	1172.6554	-0.0291
										K.AHGGFSVFAGVGER.T	96	1389.6563	1389.6790	-0.0227
										R.VGLTGLTVAEHFR.D	21	1398.7358	1398.7620	-0.0262
										R.FTQANSEVSALLGR.I	67	1491.7410	1491.7681	-0.0271
										K.CALVYGQMNEPPGAR.A	68	1661.7348	1661.7654	-0.0306
										R.LVLEVAQHLGENVVR.T	55	1674.9115	1674.9417	-0.0302
										R.SISELGIYPAVDPLDSTSR.M	60	2018.9727	2019.0160	-0.0433
										R.EAPAFVEQATEQQILVTGIK.V	56	2171.0882	2171.1474	-0.0592
										R.IPSAVGYQPTLATDLGGLQER.I	145	2185.0948	2185.1379	-0.0431
										R.FDEGLPPILTALEVLDNSIR.L	61	2211.1263	2211.1787	-0.0524
										K.ITDEFTGAGSVGQVCQVIGAVVDVR.F	16	2576.2303	2576.2905	-0.0602
Spot 256	gi|224386	B hordein	2.49	Up-regulated	Hordeum vulgare	31556/11.4	30850/8.26	3	143	R.TLPMMCSVNVPLYR.I + Oxidation (M)	71	1679.8667	1679.8197	0.0470
										K.VFLQQQCSPVPVPQR.I	(20)	1695.8555	1695.8147	0.0409
										R.TLPMMCSVNVPLYR.I	72	1781.9762	1781.9247	0.0515
Spot 286	gi|255348352	B hordein	1.84	Up-regulated	Hordeum vulgare	30782/7.55	30621/7.95	4	243	R.TLPTMCSVNVPLYR.I	48	996.6155	996.5968	0.0187
										K.VFLQQQCSPVAMSQR.I	68	1649.8505	1649.8269	0.0236
										R.IVPLAIDTR.V	127	1777.8882	1777.8604	0.0279
										K.VFLQQQCSPVAMSQR.I + Oxidation (M)	(13)	1793.8757	1793.8553	0.0204
Note:
a), Protein ID against the NCBI database.
b), Protein Fold Change was calculated by using following formula: Protein Fold Change =High expression abundance protein spot / Low expression abundance protein spot. ∞, represent the protein spot was specific expressed in Yangsimai 3 or Naso Nijo.
c), SEN, specific expressed in Naso Nijo; SEY, specific expressed in Yangsimai 3; Up-regulated: the abundance level of Yangsimai 3 is higher than Naso Nijo; Down-regulated: the abundance level of Yangsimai 3 is lower than Naso Nijo.

## Sheet: Sheet3
Observed Mass	Calculated Mass
1198.6498	1197.6982
1883.8594	1882.9312
2168.9734	2168.0572
1747.7935	1746.8788
1960.15	1959.78
1201.6613	1200.6098
1473.7745	1472.7107
2117.1672	2116.0912
2240.1216	2239.0439
906.4901	905.4607
1599.8962	1598.8529
1861.8871	1860.8238
2301.0298	2299.9676
906.4692	905.4607
1599.8718	1598.8529
1861.8655	1860.8238
1599.7987	1598.8529
1861.7675	1860.8238
1599.8612	1598.8529
1861.8344	1860.8238
978.4525	977.4971
1790.8332	1789.9210
1886.8053	1885.9318
1983.7451	1982.8463
978.4705	977.4971
1790.8763	1789.9210
2683.2295	2682.3137
925.5580	924.5141
1137.6826	1136.6594
1401.8212	1400.7776
1413.7709	1412.7299
1653.8652	1652.8410
1688.9404	1687.8933
1809.9902	1808.9421
2015.1511	2014.1040
2272.2339	2271.2111
2529.3445	2528.2871
2622.4858	2621.4289
1413.6930	1412.7299
1688.8475	1687.8933
1809.8976	1808.9421
2423.1821	2422.2492
2529.2139	2528.2871
2622.3521	2621.4289
2016.1277	2015.1238
2390.1582	2389.1550
2406.1480	2405.1499
1413.6713	1412.7299
1688.8313	1687.8933
1809.8732	1808.9421
2423.1387	2422.2492
2529.1687	2528.2871
2622.3054	2621.4289
925.4910	924.5141
1413.6811	1412.7299
1688.8355	1687.8933
1809.8724	1808.9421
2423.1399	2422.2492
2529.1792	2528.2871
2622.3110	2621.4289
1413.6489	1412.7299
1653.7286	1652.8410
1688.8097	1687.8933
1809.8451	1808.9421
2529.1731	2528.2871
2622.3108	2621.4289
1156.4561	1155.5421
1496.6811	1495.7896
1735.7764	1734.8916
1992.8451	1991.9775
2184.0261	2183.1434
925.4724	924.5141
1156.4609	1155.5421
1320.5524	1319.6357
1496.6865	1495.7896
1735.7626	1734.8916
2379.0208	2378.1602
1156.5161	1155.5421
1496.7594	1495.7896
1976.9337	1975.9826
1993.9209	1992.9615
2184.0820	2183.1434
1156.4843	1155.5421
1320.5779	1319.6357
1496.7136	1495.7896
2184.0403	2183.1434
1894.9015	1893.9010
2497.2676	2496.2609
1818.9828	1817.9635
2298.47	22980.3
1826.9570	1826.0050
2131.9021	2130.9601
1016.4786	1015.5491
1326.5648	1325.6615
1386.5430	1385.6649
1442.6088	1441.6983
1701.5765	1700.7174
1738.7504	1737.8659
1752.7488	1751.8842
2085.9397	2085.0643
1370.6285	1369.6667
1625.8153	1624.8573
2312.0630	2311.1332
2424.0356	2423.1063
1023.5155	1022.4855
1039.5004	1038.4804
1168.5304	1167.4979
1185.6554	1184.6441
1815.8583	1814.8403
1861.8500	1860.8029
1943.9556	1942.9353
2335.1794	2334.1314
1813.9187	1812.8717
1876.0879	1875.0149
1967.9453	1966.8699
1940.7095	1939.7611
2121.9373	2121.0201
2232.1453	2231.2096
2595.1602	2594.2509
1487.6294	1486.6940
1691.6406	1690.7183
1487.7200	1486.6940
1680.8531	1679.8267
1909.8268	1908.9330
2231.8796	2230.9960
1503.9373	1502.8933
1660.9170	1659.8872
2087.0181	2085.9796
2397.2329	2396.2012
1173.6335	1172.6554
1390.6636	1389.6790
1399.7430	1398.7620
1492.7483	1491.7681
1662.7421	1661.7654
1675.9188	1674.9417
2019.9800	2019.0160
2172.0955	2171.1474
2186.1021	2185.1379
2212.1335	2211.1787
2577.2375	2576.2905
1680.8740	1679.8197
1696.8628	1695.8147
1782.9835	1781.9247
997.6227	996.5968
1650.8578	1649.8269
1778.8955	1777.8604
1794.8829	1793.8553
